# Supplementary material for: Ethnomedicinal Usage, Phytochemistry and Pharmacological Potential of Solanum surattense Burm. f
Source: Pharmaceuticals (Basel). 2024 Jul 15;17(7):948. doi: 10.3390/ph17070948 (PMC11280019; doi:10.3390/ph17070948)
Supplement: Supplementary file 1 [file pharmaceuticals-17-00948-s001.zip]

Archive with 1 entries (1 files):
- pharmaceuticals-3043494-supplementary.pdf
